# Supplementary material for: Targeted Printing of Cells: Evaluation of ADA-PEG Bioinks for Drop on Demand Approaches
Source: Gels. 2022 Mar 24;8(4):206. doi: 10.3390/gels8040206 (PMC9032277; doi:10.3390/gels8040206)
Supplement: Supplementary file 1 [file gels-08-00206-s001.zip]

Archive with 1 entries (1 files):
- gels-1599642-supplementary.pdf
